# Supplementary material for: Investigating the Molecular Genetic Basis of Cytoplasmic Sex Determination Caused by Wolbachia Endosymbionts in Terrestrial Isopods
Source: Genes (Basel). 2018 Jun 8;9(6):290. doi: 10.3390/genes9060290 (PMC6026926; doi:10.3390/genes9060290)
Supplement: Supplementary file 1 [file genes-09-00290-s001.zip]

Archive with 14 entries (13 files):
- FigureS1.tif
- FigureS2.tiff
- FigureS3.tiff
- FigureS4.tif
- genes-292060-supplementary-legend-resubmission.docx
- Suppl_Tables_2018-05-29.ods
- Supplementary file 1/fasta.pm
- Supplementary file 1/main.sh
- Supplementary file 1/programmes/
- Supplementary file 1/programmes/blastprot.pl
- Supplementary file 1/programmes/extract_candidats.pl
- Supplementary file 1/programmes/extractseq.pl
- Supplementary file 1/programmes/filtretaille.pl
- Supplementary file 1/programmes/sansME.pl
