# Supplementary material for: Investigating the Molecular Genetic Basis of Cytoplasmic Sex Determination Caused by Wolbachia Endosymbionts in Terrestrial Isopods
Source: Genes (Basel). 2018 Jun 8;9(6):290. doi: 10.3390/genes9060290 (PMC6026926; doi:10.3390/genes9060290)
Supplement: Supplementary file 1 [file genes-09-00290-s001.zip › Suppl_Tables_2018-05-29.ods]

## Sheet: Table_S1
Table S1 : Primers and PCR conditions
DNA type	Gene	Name	Sequence 5'->3'	Product size (bp)	TM (°C)	Source
Nucleus	AH qPCR	qAHccF1	TCTCGAGACCATGTCCTTGGCC	125	60	This study
		qAHccR1	GTTCACGATGCGAATCCCGAG
Mitochondria	COI qPCR	qCOIccF	CTGGCAGGTTAATCGGTGAT	191	60	This study
		qCOIccR	AGGGGGTAACAACCAAAACC
	COI	LCO	GGTCAACAAATCATTAAAGATATTGG	700	52	Folmer et al., 1994
		HCO	TAAACTTCAGGGTGACCAAAAAATCA
Wolbachia	wsp	81F	TGGTCCAATAAGTGATGAAGAAAC	650	55	Zhou et al., 1998
		691R	AAAAATTAAACGCTACTCCA
	ftsZ	ZF1	GTTGTCGCAAATACCGATGC	1000	47	Werren et al., 1995
		ZR1	CTTAAGTAAGCTGGTATATC
	16S rRNA	99F	TTGTAGCCTGCTATGGTATAACT	900	47	O'Neill et al., 1992
		994R	GAATAGGTATGATTTTCATGT
	wsp qPCR	wsp208f	TGGTGCAGCATTTACTCCAG	205	60	Le Clec'h et al., 2012
		wsp413r	TCGCTTGATAAGCAAAACCA
	coxA qPCR	qcoxA_F	TCCTGCATTTGGCATCATAA	152	60	This study
		qcoxA_R	TCTTCGCTAAGCCCAACAGT
	atpD qPCR	qatpD_F	TTCCGTATTTGCCGGAGTAG	177	60	This study
		qatpD_R	AGTTAGCGCCGTTAAAGCAA
	sucB qPCR	qsucB_F	ACAACCTGCGGTCGAACTAC	176	60	This study
		qsucB_F	GCCCTGAGATCCATGACATT
	gltA qPCR	qgltA_F	TGCGGCAACTGTCAGATTAG	104	60	This study
		qgltA_R	TCATTAGCTCCACCATGTGC
	L2 qPCR	qL2_F	GAAATCCAGTGGTGGAAGGA	121	60	This study
		qL2R	CAACTACACCCCGACCACTT
	S4 qPCR	qS4_F	GCCGCAGGTATGGTGTAAAT	180	60	This study
		qS4_R	GTACGCCTAAGCTGCTTGCT
	L20 qPCR	qL20_F	GCTCGGGTAAAATGTGGAGT	181	60	This study
		qL20_R	ATCCACAAGCCACGAAAATC
	fabF qPCR	qfabF_F	CTGGTATAGGTGGCCTTCCA	99	60	This study
		qfabF_R	ATTAGGCTTGCAGGGACAAA
	pyrB qPCR	qpyrB_F	TGGAAGCAGTGAACATCCAA	179	60	This study
		qpyrB_R	GGTGGTGCAACCAAGCTTAT
	purF qPCR	qpurF_F	CAGGTGAGCAGCGTACTTGA	122	60	This study
		qpurF_R	ACCAAGCATGGGCTGTATTC
	tkt qPCR	qtkt_F	GAAAAACGCTTGGATGGAAA	182	60	This study
		qtkt_R	TTGCCGAAAGAAGATCGAGT
	hcpA qPCR	qhcpA_Arma-Cc_F1	ATATTTGCTGCGCGTAAGGA	148	60	This study
		qhcpA_Arma-Cc_R1	GGGCATGAACAATAAGTGCAG
	fbpA qPCR	qfbpA_Arma-Cc_F1	TTGGGTTTACTATATATCCTGGT	152	60	This study
		qfbpA_Arma-Cc_R1	GCGTGGATAAGACCATAGCACT

## Sheet: Table_S2
Table S2 : Primers and PCR conditions of candidate genes
Name	Sequence 5'->3'	Tm (°C)	Product size (bp)
wVul_0017_F	ttaaaaattcggacttgtgtttca	59,918	100
wVul_0017_R	tgtctgagcactgggatgac	59,827	100
wVul_0027_F	gagagcaatgctgcatggta	59,979	143
wVul_0027_R	gcgtatgtggcaaccttctt	60,14	143
wVul_0029_F	tagctcctgtgaggtggctt	60,012	110
wVul_0029_R	tttgcctcctgcaagagaat	59,955	110
wVul_0030_F	tggtttcaaacttcaatgcg	59,706	148
wVul_0030_R	catgattgccagagagcaaa	59,948	148
wVul_0033_F	ggtccaccaggaactggtaa	59,82	145
wVul_0033_R	tgtttgcctctgctttctca	59,716	145
wVul_0035_F	cgtggtgcatctttaccaga	59,716	134
wVul_0035_R	tgattttcttcgaacccagg	60,044	134
wVul_0036_F	ctgcgagaaattgggcttta	60,335	102
wVul_0036_R	tctatcgccttcagtggctt	59,978	102
wVul_0045_F	attggtgagaaagcaaaggc	59,316	101
wVul_0045_R	tccttttgtccaagataaatagcc	59,88	101
wVul_0046_F	tgctgcgagttttggagata	59,566	106
wVul_0046_R	agcagctaggtgcaggagag	59,914	106
wVul_0047_F	gccaatgagcttatcgagga	60,318	136
wVul_0047_R	gaactgttgcaccagcatgt	59,758	136
wVul_0050_F	gtgggtataaaagaattacaagaagaa	57,633	100
wVul_0050_R	taataatctccaatgctctttcca	59,173	100
wVul_0057_F	agagcaaatgctccttgcat	59,985	146
wVul_0057_R	agtgggttgaaaccatcgag	59,966	146
wVul_0067_F	agccaagacgaaaagctgaa	60,132	118
wVul_0067_R	gagttgcaatctgctgtgga	59,992	118
wVul_0068_F	tggaacgcagaccaatatga	60,073	100
wVul_0068_R	gttcggatgcactggagatt	60,081	100
wVul_0070_F	tgaacaggagcaaatgcttg	59,988	106
wVul_0070_R	atccgtagaatagggctggc	60,439	106
wVul_0078_F	tgccttactggacttgctga	59,591	141
wVul_0078_R	ctttttcgtgcctggaacat	60,11	141
wVul_0085_F	gtgctgctgcaatcacagat	60,024	103
wVul_0085_R	ccttgcgttagctccttcac	60,015	103
wVul_0087_F	atgcaagtatgccagctcct	59,866	117
wVul_0087_R	tttgctcaaccagctccttt	59,993	117
wVul_0089_F	tattggccagatgaaaaggc	60,038	109
wVul_0089_R	tgtcagtgaaaagacggctg	60,025	109
wVul_0093_F	attcggcagcaatcgagata	60,711	146
wVul_0093_R	ttgccacaatatcagcaagc	59,839	146
wVul_0096_F	aaccttcgagaagttgcatagg	59,783	107
wVul_0096_R	cggctacacctacttcttcca	59,387	107
wVul_0100_F	caatcaagttatcagaagggca	59,225	136
wVul_0100_R	ccaaaaattgatgatacgcaa	58,548	136
wVul_0101_F	aatcaaatcaggctttcatgg	59,033	100
wVul_0101_R	catttccattgctagcggtt	60,096	100
wVul_0102_F	tagtgaaagggcaaaggtgc	60,249	109
wVul_0102_R	ttcaccagaattccgactcc	60,05	109
wVul_0107_F	gctcttttgatggcaggaag	59,955	129
wVul_0107_R	ctcttggccaccattcctta	60,066	129
wVul_0112_F	cgaacgcaatggtattgatg	59,953	150
wVul_0112_R	ggggtcttttcactttcatcc	59,797	150
wVul_0116_F	cagtgcgtgacactggaatc	60,319	126
wVul_0116_R	tgagaataatctccgccagg	60,17	126
wVul_0117_F	cagtgcgtgacactggaatc	60,319	126
wVul_0117_R	tgagaataatctccgccagg	60,17	126
wVul_0119_F	ggctgctagatttgagcgat	59,579	120
wVul_0119_R	cgtgttgttctgcttctgga	60,025	120
wVul_0122_F	gcgaaaacaaatgccaagat	60,081	114
wVul_0122_R	caaggtcttgccgatctttc	59,813	114
wVul_0131_F	acgcgtgtggaaaagaagat	59,74	116
wVul_0131_R	gcttctccagctaccctctg	59,187	116
wVul_0141_F	ccttgaggacgtaaatgtgg	58,077	105
wVul_0141_R	taactaccccgccaacaatg	60,742	105
wVul_0142_F	attagaaacagccgtgtggg	59,993	115
wVul_0142_R	tttttgatcccatgatgattttt	59,559	115
wVul_0143_F	tgggaggaggacaagcttta	59,807	101
wVul_0143_R	cgacacacttccccaacttt	60,005	101
wVul_0145_F	tcggatcgtatagcacagga	59,251	134
wVul_0145_R	tatcgcttcctggtttgtcc	60,074	134
wVul_0160_F	tctcaatttgcaaacaacgc	59,856	102
wVul_0160_R	cttaccgtttccaaacccaa	59,833	102
wVul_0163_F	gaagcggtgattagaccagg	59,694	114
wVul_0163_R	tgatgccattggtactccct	60,34	114
wVul_0174_F	tatgttggcaggtcgtggta	59,988	128
wVul_0174_R	gcattcgatgctgatccttt	60,185	128
wVul_0175_F	aagatggcggaagtatcgaa	59,668	145
wVul_0175_R	ccagcatgtaacgcatctttt	60,145	145
wVul_0184_F	ggggaacatgttgcaaaaga	60,874	120
wVul_0184_R	aacgtactttccaactggcg	60,168	120
wVul_0186_F	aataagagacgtgttgggcg	60,132	101
wVul_0186_R	tgccttttctagcttctgcc	59,73	101
wVul_0187_F	ccgaaaaagcagctgaaaaa	60,48	150
wVul_0187_R	tgcttgtgatctcaggtttga	59,43	150
wVul_0192_F	tgcatttaccttccgattga	59,112	132
wVul_0192_R	acggtctgcaatttgctctt	59,882	132
wVul_0194_F	gaaatgggtgtcattccagc	60,326	106
wVul_0194_R	ccagtctgggatccagaaaa	60,042	106
wVul_0196_F	ggcaatatgaagcaaagcct	59,324	131
wVul_0196_R	tacttgagcaggttgtgcca	60,449	131
wVul_0197_F	ttgcaaggaagcttatgcg	60,103	119
wVul_0197_R	gcgctttaaagaacttctccc	59,515	119
wVul_0198_F	gtctgatggtgataggccgt	59,957	105
wVul_0198_R	gctggatctttgtttttgcc	59,691	105
wVul_0207_F	tggagaaaacaaagcagcaa	59,585	130
wVul_0207_R	tgtaccataacactcgcctcc	60,008	130
wVul_0237_F	gaaagccagtcggtttatgc	59,713	138
wVul_0237_R	atggccataatttgctccaa	60,289	138
wVul_0240_F	tgggatcgctcaaatagtga	59,226	134
wVul_0240_R	ccaccaccaaccaatgctat	60,636	134
wVul_0247_F	gaaatcgcttaattccagca	57,99	116
wVul_0247_R	caacaccattaaagcgcgta	59,764	116
wVul_0249_F	aattaggcatagaatccccca	59,651	101
wVul_0249_R	cttcttcagtgtacatgggtgc	59,662	101
wVul_0250_F	ggaaagacccccttggatta	60,124	135
wVul_0250_R	ttgtgaatcaattaccgctttg	60	135
wVul_0251_F	tcaagcactggaatgacacc	59,682	149
wVul_0251_R	ttcttgacttgggtaaccttgaa	60,022	149
wVul_0254_F	cagcacgttcgattgctaaa	60,014	143
wVul_0254_R	ttctggaggatggacaggag	60,191	143
wVul_0274_F	atccaaaaccgaatgacagg	59,79	149
wVul_0274_R	ctagccttgctgtgctaccc	60,037	149
wVul_0288_F	gctggtggtatattgggtgg	60,074	147
wVul_0288_R	agcttgctcagaaaggcttg	59,898	147
wVul_0289_F	gcatgcagaaaatcccaaag	60,585	147
wVul_0289_R	ccctccttactcgaaaaccc	59,934	147
wVul_0303_F	gcattaggacagttcagtgcat	59,27	103
wVul_0303_R	taacatccgcaccttcttcc	60,074	103
wVul_0320_F	aatatttcgcaattctgccg	60,061	142
wVul_0320_R	tctctgcgggttttgactct	59,989	142
wVul_0325_F	gggcttgaatgtaaagcagc	59,851	150
wVul_0325_R	agcacatttggttgattccc	59,797	150
wVul_0334_F	tcacgtacggttttgcagtc	59,764	127
wVul_0334_R	aagccctgccaataatttca	59,547	127
wVul_0352_F	tcggatcgtatagcacagga	59,251	134
wVul_0352_R	tatcgcttcctggtttgtcc	60,074	134
wVul_0353_F	caaggaaagttcatggggaa	59,903	119
wVul_0353_R	acttgctttgacacggcttt	59,92	119
wVul_0354_F	tgggaggaggacaagcttta	59,807	101
wVul_0354_R	cgacacacttccccaacttt	60,005	101
wVul_0355_F	attagaaacagccgtgtggg	59,993	115
wVul_0355_R	tttttgatcccatgatgattttt	59,559	115
wVul_0356_F	ccttgaggacgtaaatgtgg	58,077	105
wVul_0356_R	taactaccccgccaacaatg	60,742	105
wVul_0359_F	agcggccaaatgacaatatc	59,929	124
wVul_0359_R	gacggtcgcttttccaataa	60,074	124
wVul_0374_F	tggtcaaattgcagctaacg	59,872	101
wVul_0374_R	ttgcgccggataaaattaag	60,055	101
wVul_0375_F	gccctttacgcaaagatgag	59,845	121
wVul_0375_R	cctggtagggatgcttcaaa	60,066	121
wVul_0378_F	gggccaactactttgcatgt	60	122
wVul_0378_R	accacctcccttggagtctt	59,968	122
wVul_0399_F	tcagaattcctggatcccaa	60,395	150
wVul_0399_R	cgcaccagaaaggacattatc	59,583	150
wVul_0402_F	gggtgggatcagtctgagaa	60,048	114
wVul_0402_R	aattgctacaaaagtcgcgg	60,264	114
wVul_0451_F	gcaacgaaggtatagcagca	59,09	122
wVul_0451_R	ttcgcttgacgtttctatgc	59,066	122
wVul_0464_F	tgaattagctggcattgacg	59,833	109
wVul_0464_R	gcccagctcatgacctaaaa	60,214	109
wVul_0476_F	tgatgtaaagccagtggcaa	60,257	124
wVul_0476_R	gatagccgatatggctgcat	60,052	124
wVul_0485_F	tgcgtaaggtaacgagcgta	59,532	136
wVul_0485_R	cccttcatgctgtcttccat	60,073	136
wVul_0493_F	ggaggaaacgaaatcgatga	60,014	114
wVul_0493_R	agcttttgcacctctatcgc	59,62	114
wVul_0496_F	tgttcaagacaccggaactg	59,72	116
wVul_0496_R	ctccgctcggatgattatgt	60,059	116
wVul_0497_F	cagcttgagcgattcatcag	59,697	146
wVul_0497_R	gcttgcgtacctttttagcg	60,041	146
wVul_0502_F	tgctcgcagtgattatccag	59,972	112
wVul_0502_R	tccacaggactgagccaaat	60,656	112
wVul_0503_F	ggtgataacgatgacgcaaa	59,548	123
wVul_0503_R	atttatcccaccgttgcttg	59,823	123
wVul_0533_F	ctggagcaaatgttaacgca	59,872	110
wVul_0533_R	ctccttaccaaagatcggca	60,206	110
wVul_0544_F	ggtggtttcacacctttagga	58,945	104
wVul_0544_R	agcagcatgatgcagtaacg	60,042	104
wVul_0545_F	agcagaggggctgtgattta	59,836	120
wVul_0545_R	gccataattgtcttggcgat	59,929	120
wVul_0546_F	gctccacaaattcgttggtt	59,978	118
wVul_0546_R	cactgccagcagatccacta	60,008	118
wVul_0553_F	aacgccgcttagcttgatta	60,006	147
wVul_0553_R	tttacccatggatttcgctc	59,901	147
wVul_0562_F	tggtaagccaaaggccatac	59,96	122
wVul_0562_R	ctccccagcggtacttatga	60,088	122
wVul_0572_F	tactgttggctgtttggggt	60,41	137
wVul_0572_R	agggctcaacaaccattttg	59,971	137
wVul_0593_F	ccagtgcgtgacactgaaat	59,751	105
wVul_0593_R	gtcatgcaaactggctcctt	60,263	105
wVul_0609_F	atagcaagaaggacggcaga	59,978	145
wVul_0609_R	gattgagaggcagcttttgg	59,955	145
wVul_0621_F	cagctgaacatcggcctact	60,419	148
wVul_0621_R	tcctgctcgaatgtgtcatc	59,794	148
wVul_0623_F	tagcggaggaaagccttgta	59,975	106
wVul_0623_R	gcaagagcagccatgtgtaa	60,019	106
wVul_0626_F	agcaggataataacgcgtgc	60,259	131
wVul_0626_R	gcagcccattctgcaatact	60,243	131
wVul_0631_F	atgcgtaatcaaataggcgg	59,95	115
wVul_0631_R	cacgacctttcgatccatct	60,073	115
wVul_0730_F	tcgctttcacacaaatccac	59,697	127
wVul_0730_R	atatccgccctcaatatcgc	61,133	127
wVul_0733_F	gcactggcaagtgtggttta	59,764	107
wVul_0733_R	ttagctgctttctctgcacg	59,512	107
wVul_0736_F	aagggttagcgaaagcaaca	59,883	101
wVul_0736_R	actatggccccatgccttat	60,551	101
wVul_0743_F	agcgactattgcgtcgactt	60,044	144
wVul_0743_R	atagccgattgtgaggttgc	60,103	144
wVul_0802_F	tggaaaccctaccaagcaac	59,971	100
wVul_0802_R	ttgtggtccttcttcccaac	59,943	100
wVul_0804_F	gcaagcttaaaagtggtcgc	60,025	140
wVul_0804_R	tgccgtactcttgctctttg	59,22	140
wVul_0839_F	gtggctgcatattttgcctt	60,103	129
wVul_0839_R	tgcttcacccttctcacctt	59,844	129
wVul_0849_F	aggaattggctcaatgttgg	59,933	105
wVul_0849_R	tatttgctttttgcgcactg	60,017	105
wVul_0855_F	gcaactaaaacgggaggcta	60,241	193
wVul_0855_R	tgatgcaaaggtcgataggg	59,461	193
wVul_0859_F	gatcggcggaaaaagttgta	60,074	134
wVul_0859_R	gtggtgcattccttgaggtt	59,973	134
wVul_0873_F	ccatgttgcaacttttggtg	60,004	138
wVul_0873_R	aagacaccaggtgataccgc	59,997	138
wVul_0881_F	tccacgaaacactaggcaga	59,44	136
wVul_0881_R	tgaaccaaaataagccatagca	59,624	136
wVul_0933_F	ctaaccaaaacaaggcccaa	59,968	132
wVul_0933_R	tgtggagagagcacaacctg	60,022	132
wVul_0950_F	gcatttgaacaaagccaatactt	59,574	100
wVul_0950_R	tgattctcttattgcaagaggttg	59,793	100
wVul_0954_F	gtgcggctggtaatgaaaat	59,967	130
wVul_0954_R	gaatcactttgtccgtccgt	59,973	130
wVul_0979_F	gccttggaacgacaaagaag	59,853	117
wVul_0979_R	atttctttcggcaagtggtg	60,11	117
wVul_0994_F	actttgttggcctgctgttc	60,031	193
wVul_0994_R	ccgcatctaaaatcccttca	60,111	193
wVul_1004_F	atcaagacgtgtctgggtcc	59,969	120
wVul_1004_R	cactccggttctagtgccat	60,134	120
wVul_1006_F	aaacgtgcagactatggcaa	59,347	104
wVul_1006_R	tgcaccatccgaaatagtga	60,073	104
wVul_1060_F	agagcgacgatgagtggagt	60,017	110
wVul_1060_R	atgcaaaggagtcatcccac	59,934	110
wVul_1064_F	gcaacagttgtgcctttcaa	59,888	127
wVul_1064_R	ccctctcccacaaagattca	60,042	127
wVul_1077_F	tcagggaaacaagcacaaga	59,415	126
wVul_1077_R	agatccactgtagccattgtca	59,621	126
wVul_1083_F	gttcatgagccatcgacaga	59,794	122
wVul_1083_R	tctgcactgatctcctgtgg	59,98	122
wVul_1101_F	gccggatatattgccaaaag	59,415	150
wVul_1101_R	tgaagcaggctaatgtcacg	60,011	150
wVul_1120_F	tttaatgcagcgttttgcac	59,886	112
wVul_1120_R	gccctttcctttatgcttcc	60,041	112
wVul_1123_F	tgcacttggattggttgtgt	60,008	110
wVul_1123_R	cagcagctatgccaacaaga	60,157	110
wVul_1125_F	gacttttctgctagcacggc	60,162	118
wVul_1125_R	ccatattgggtaacgctgct	59,982	118
wVul_1138_F	agcaaaagatcaggaaggca	59,955	128
wVul_1138_R	ttggatctttaactgcatagtgttg	59,625	128
wVul_1150_F	gaaaagcttgcgtccaaatc	59,829	102
wVul_1150_R	gagtactccagttgcgcctc	60,02	102
wVul_1151_F	aaaagggtgagccaggtttt	59,976	116
wVul_1151_R	accttttgcacctgttggac	60,012	116
wVul_1178_F	aggagttacggagattgacagg	59,638	100
wVul_1178_R	atgcctccttttgccttttt	60,075	100
wVul_1183_F	gcgtcagctcatatttagcca	60,378	100
wVul_1183_R	tcctttatgctagttccatgctc	59,771	100
wVul_1184_F	ttttgataagcatgagaggtgg	59,225	149
wVul_1184_R	ttcaaatcctagcgatgcaa	59,401	149
wVul_1200_F	ttgcgctttagcaaagcaat	61,006	100
wVul_1200_R	gatgggctgaaaagttgcat	60,081	100
wVul_1206_F	gggaataaaggcggaagaag	60,034	109
wVul_1206_R	tttttctttgtcagggtggc	60,088	109
wVul_1208_F	ccttcttgcttgccagttgt	60,431	123
wVul_1208_R	gtgcaccgtaagctgtacca	59,788	123
wVul_1227_F	tgacggtatctttcgtgcag	59,864	108
wVul_1227_R	acctctctgcgagttagcca	60,156	108
wVul_1228_F	gtaccaggaggagggaaagc	60,074	125
wVul_1228_R	ctgctaccttgaccactgga	58,879	125
wVul_1229_F	tagctgacattggcatccac	59,903	133
wVul_1229_R	agccagtgccaacgtttatt	60,088	133
wVul_1239_F	aggacgaggtgttgcagagt	59,907	125
wVul_1239_R	gcaaatagcgggtttgtgtt	60,003	125
wVul_1254_F	tgttggtgatcaaaagagtgg	58,609	113
wVul_1254_R	cttcgccagtaacatgggat	59,955	113
wVul_1259_F	tcagtagctcaccttttggtgt	59,588	100
wVul_1259_R	accttttgtcatcccagtgc	59,396	100
wVul_1263_F	gcatgcagttacctcaagca	60,019	113
wVul_1263_R	gttgagcccaaaaacaagga	60,088	113
wVul_1278_F	aagagaggggcatgttgcta	59,836	144
wVul_1278_R	tacaccgttctcaccgtcaa	60,152	144
wVul_1287_F	ccttgaggacgtaaatgtgg	58,077	105
wVul_1287_R	taactaccccgccaacaatg	60,742	105
wVul_1347_F	ttaaacctggagcccgtatg	59,953	108
wVul_1347_R	tactgcttccttgcccattt	59,708	108
wVul_1355_F	cgaaaagatggcagacaaca	59,84	128
wVul_1355_R	atttttgaaacccctctgcc	60,299	128
wVul_1358_F	tcgggacaggtttttcaaag	60,081	146
wVul_1358_R	ttcttgcaatctcttccttgg	59,438	146
wVul_1360_F	ccaatgcgccttatcttgtt	60,096	107
wVul_1360_R	tgctgcaactggagctaaga	59,888	107
wVul_1367_F	aacgctcttggcctagcata	60,003	119
wVul_1367_R	actagcaagagcacctccca	60,012	119
wVul_1383_F	gcttcatttttgcttccagc	59,967	116
wVul_1383_R	cagcagatcccaaggacatt	60,073	116
wVul_1404_F	aatgtgcatgcttgttggaa	60,119	120
wVul_1404_R	agctgaggctctctttggaa	59,308	120
wVul_1406_F	acggcgaaagagaaatagca	59,982	146
wVul_1406_R	atctgccccattttcaatca	60,274	146
wVul_1408_F	cggcaatcgtttagaggaaa	60,202	102
wVul_1408_R	ccgcaagcagcataatgtaa	59,864	102
wVul_1411_F	gcaggcatagctgctgtttt	60,552	130
wVul_1411_R	ctgtttcatctgcacaacgc	60,459	130
wVul_1445_F	tttgaccaagaatgcgaaga	59,395	146
wVul_1445_R	ataccaaagccattggcaac	59,829	146
wVul_1454_F	gcagcaggaacgtttttctc	60	122
wVul_1454_R	cgcagcatcagatgtaccac	60,296	122
wVul_1467_F	cacggagcatatgttgatgc	60,104	108
wVul_1467_R	tgctccatgctcaatcagag	60,096	108
wVul_1477_F	tgggagtttctgttccgtct	59,697	108
wVul_1477_R	aaagtgtctgcattcgctga	59,596	108
wVul_1482_F	aaagccgagcaagcactaga	60,292	117
wVul_1482_R	aatttttgcgtcatcccttg	59,938	117
wVul_1483_F	tcagcaggagaatatcgcaa	59,523	105
wVul_1483_R	agcgtggaagcagctacaat	60,044	105
wVul_1486_F	agttgttgacaggagcggtt	59,769	112
wVul_1486_R	tcctctctttctggacacgc	60,533	112
wVul_1488_F	tgtgtgttggcgtatcctgt	60,032	122
wVul_1488_R	tttgactttttcgtccctgg	60,081	122
wVul_1489_F	cgaaccagaagggaaaacaa	60,081	114
wVul_1489_R	tttgcactcaactctcctatgc	59,522	114
wVul_1497_F	tggttggaccattagaaggc	59,933	133
wVul_1497_R	aataaatgcccaaagccaaa	59,433	133
wVul_1499_F	aggtaaagatgaataaaggtaaaatca	57,242	103
wVul_1499_R	tctttcagcatatctataactggttca	59,643	103
wVul_1500_F	acatcacatcaacgaaagcg	59,722	147
wVul_1500_R	ggcattcctattgatttggc	59,374	147
wVul_1508_F	tgaacacaatgaaaacagtttgg	59,927	127
wVul_1508_R	ttcgctactcacttccgtca	59,591	127
wVul_1522_F	caaaggccaaacaaagggta	59,968	102
wVul_1522_R	tttgcaatttctgctcgatg	59,953	102
wVul_1540_F	acaggtagctgcccagaaaa	59,875	119
wVul_1540_R	tttgcacattttgctgcttc	59,999	119
wVul_1541_F	tggtgcgtatgttgcttgtt	60,18	100
wVul_1541_R	gccaattaccatcggagaaa	59,901	100
wVul_1544_F	ctctatctccccacttggca	60,21	105
wVul_1544_R	ctcctccagcaccctctatg	59,82	105
wVul_1545_F	gtcacgctcatcccaagatt	60,081	101
wVul_1545_R	aagcgttactgcaggctcat	60,044	101
wVul_1546_F	gctcggaaaggtagctcaga	59,717	104
wVul_1546_R	caagcagcaatatgcaaagg	59,467	104
wVul_1550_F	aaattcttttacggcgcaga	59,853	142
wVul_1550_R	ccgttggttctggaagttgt	60,005	142
wVul_1551_F	ttgaaaaagctgatttgcgt	58,558	121
wVul_1551_R	aacacagcacgttttaagtctga	59,008	121
wVul_1556_F	gcgttagaagctggcgatac	60,01	139
wVul_1556_R	gtaaaacagggacattgcgg	60,365	139
wVul_1560_F	gggaacaagaaaacgcaaga	60,227	135
wVul_1560_R	cctctgtcgctgaggaaatc	59,95	135
wVul_1561_F	caaggaaagttcatggggaa	59,903	119
wVul_1561_R	acttgctttgacacggcttt	59,92	119
wVul_1567_F	tttgcagcgctgactaagaa	59,895	110
wVul_1567_R	tagggatttgcctcagcttg	60,344	110
wVul_1571_F	ttcaaaacgaacaggggaac	59,948	132
wVul_1571_R	ggtctgaaggtgttgtgcct	60,159	132
wVul_1572_F	ggtttaggtggttcgggaat	60,053	136
wVul_1572_R	gcaaccttgccttgttcttc	59,859	136
wVul_1573_F	agagcgacgatgagtggagt	60,017	110
wVul_1573_R	atgcaaaggagtcatcccac	59,934	110
wVul_1575_F	gggaaaattgcttccttggt	60,299	134
wVul_1575_R	ttccaagactccctcctcaa	59,773	134
wVul_1576_F	ccgtgtggagatgaagatga	59,631	115
wVul_1576_R	cgcttctccagctaccctct	61,047	115
wVul_1642_F	caaattcgagggtgggtcta	59,926	145
wVul_1642_R	atttccccttaatccagcgt	59,799	145
wVul_1644_F	tggcaagtagtagcgcaaga	59,776	146
wVul_1644_R	cgcatcaatttgtgagatgg	60,073	146
wVul_1645_F	gaatgtgagccggaaaaaga	59,997	161
wVul_1645_R	gctcccacatctccactcat	59,867	161
wVul_1646_F	ggatccgaagctccctaatc	60,003	110
wVul_1646_R	cccactttgatagcgcattt	60,096	110
wVul_1651_F	cgcgatttctacttggcatt	60,23	129
wVul_1651_R	attccaaacgaacatgcctc	59,939	129
wVul_1652_F	gcagctttgcatacaggtga	60,019	105
wVul_1652_R	atatgagggcaaagccactg	60,096	105
wVul_1654_F	atgccactgataaagacggc	60,103	150
wVul_1654_R	cagaaagcgcagatgaatga	60,096	150
wVul_1655_F	tgggaaatattttggcgaag	59,901	150
wVul_1655_R	ccgatcccaattccaacata	60,523	150
wVul_1656_F	ttggggaaagtgggtatcaa	60,162	115
wVul_1656_R	aacttgctttagcctgaattttg	59,038	115
wVul_1657_F	tgcaaatagatggggtgaca	59,924	150
wVul_1657_R	tcacacttcccatcaccgta	59,96	150
wVul_1660_F	ggatggccaaaatttgagtg	60,309	122
wVul_1660_R	aggtcataacattccggacg	59,813	122
wVul_1693_F	gtcgtgaaagcctagatggg	59,694	115
wVul_1693_R	aagccatgtaaattgccagaa	59,6	115
wVul_1696_F	gccaagaagttcctgtagcg	60,015	123
wVul_1696_R	aagaagttccggcagagtca	59,989	123
wVul_1700_F	agggcgctctgaaggtagta	59,758	161
wVul_1700_R	tgcatctaaagtggcctgaa	59,928	161
wVul_1708_F	aggtaaggaaccagagggga	59,928	145
wVul_1708_R	tccgatttgttgtgaagcaa	60,234	145
wVul_1712_F	cgttgagcgtgaagcaataa	60,014	145
wVul_1712_R	cggagaaaatgctactccca	60,206	145
wVul_1751_F	ttggcaattgcgatgttaga	60,215	145
wVul_1751_R	tggcactacccaaaatgtca	59,964	145
wVul_1752_F	tgcaactgcattctgtgaaa	58,994	101
wVul_1752_R	aattttgaaatgcagcaggg	60,074	101
wVul_1753_F	agctgctgagcaaggagaag	60,035	109
wVul_1753_R	ttgcatagcaagccagagtg	60,157	109
wVul_1754_F	cctcctcgcaacaaactagc	60,015	142
wVul_1754_R	ctggcgtgacatcttcttga	59,984	142
wVul_1765_F	ctgattgggacaagccattt	59,933	150
wVul_1765_R	ccaaatcaataacgcgaggt	59,96	150
wVul_1768_F	gctcaatcaagagaaacaacca	59,359	120
wVul_1768_R	tgactcattgaataatcctttacatca	60,138	120
wVul_1771_F	cagggggattttatgttcaga	58,89	109
wVul_1771_R	tgattaaaattttgagaaaatgtagc	57,334	109
wVul_1775_F	gaccatcgtgaattatgggg	60,014	150
wVul_1775_R	ctcaagaaatgcatcgctca	60,096	150
wVul_1805_F	taacgggtaaggtgcctttg	59,99	114
wVul_1805_R	gtgttctaccacccgcatct	59,997	114
wVul_1806_F	gtcttgctacccaagaacgc	59,882	117
wVul_1806_R	cagcagcaatgtgtaaggga	59,864	117
wVul_1808_F	ccaattggtttttcgcaagt	59,975	114
wVul_1808_R	tgtcaaaagcgaatcatcca	60,197	114
wVul_1821_F	tcaaaattgtgcaggtggaa	60,088	142
wVul_1821_R	ggccatttcagggaattttt	60,13	142
wVul_1822_F	aaaaggtcgtcagcatggtt	59,598	111
wVul_1822_R	caaggacaacataggcagca	59,864	111
wVul_1833_F	gcagtctgatcagccacaaa	59,992	137
wVul_1833_R	ttgccttgtgctttccttct	59,993	137
wVul_1834_F	gctgaactagctccactggc	60,164	119
wVul_1834_R	tcagcaacgtcagcagtttt	59,64	119
wVul_1876_F	cataatcgggctgaagcatt	60,06	141
wVul_1876_R	gcactttcaaaccacccact	60,012	141
wVul_1883_F	tcggatcgtatagcacagga	59,251	134
wVul_1883_R	tatcgcttcctggtttgtcc	60,074	134
wVul_1885_F	tgggaggaggacaagcttta	59,807	101
wVul_1885_R	cgacacacttccccaacttt	60,005	101
wVul_1886_F	attagaaacagccgtgtggg	59,993	115
wVul_1886_R	tttttgatcccatgatgattttt	59,559	115
wVul_1887_F	ccttgaggacgtaaatgtgg	58,077	105
wVul_1887_R	taactaccccgccaacaatg	60,742	105

## Sheet: Table_S3
Table S3: Categorization of 1888 wVulC genes
Genes in repeats							Total	792
wVul_0001	wVul_0213	wVul_0346	wVul_0557	wVul_0688	wVul_0758	wVul_0834
wVul_0002	wVul_0214	wVul_0347	wVul_0558	wVul_0689	wVul_0759	wVul_0835
wVul_0003	wVul_0215	wVul_0348	wVul_0559	wVul_0690	wVul_0760	wVul_0856
wVul_0004	wVul_0216	wVul_0349	wVul_0560	wVul_0691	wVul_0761	wVul_0857
wVul_0008	wVul_0217	wVul_0350	wVul_0587	wVul_0692	wVul_0762	wVul_0861
wVul_0009	wVul_0218	wVul_0351	wVul_0588	wVul_0693	wVul_0763	wVul_0862
wVul_0010	wVul_0219	wVul_0358	wVul_0589	wVul_0694	wVul_0764	wVul_0863
wVul_0011	wVul_0228	wVul_0362	wVul_0590	wVul_0695	wVul_0765	wVul_0864
wVul_0012	wVul_0229	wVul_0363	wVul_0596	wVul_0696	wVul_0766	wVul_0865
wVul_0013	wVul_0231	wVul_0364	wVul_0597	wVul_0697	wVul_0767	wVul_0866
wVul_0014	wVul_0232	wVul_0365	wVul_0598	wVul_0698	wVul_0768	wVul_0870
wVul_0015	wVul_0234	wVul_0366	wVul_0612	wVul_0699	wVul_0769	wVul_0875
wVul_0020	wVul_0235	wVul_0367	wVul_0613	wVul_0700	wVul_0770	wVul_0876
wVul_0021	wVul_0236	wVul_0368	wVul_0614	wVul_0701	wVul_0771	wVul_0877
wVul_0024	wVul_0260	wVul_0369	wVul_0615	wVul_0702	wVul_0772	wVul_0878
wVul_0025	wVul_0261	wVul_0370	wVul_0617	wVul_0703	wVul_0773	wVul_0879
wVul_0026	wVul_0264	wVul_0389	wVul_0618	wVul_0704	wVul_0774	wVul_0880
wVul_0034	wVul_0275	wVul_0390	wVul_0628	wVul_0705	wVul_0775	wVul_0882
wVul_0043	wVul_0276	wVul_0391	wVul_0635	wVul_0706	wVul_0776	wVul_0883
wVul_0044	wVul_0278	wVul_0411	wVul_0637	wVul_0707	wVul_0777	wVul_0884
wVul_0084	wVul_0279	wVul_0412	wVul_0638	wVul_0708	wVul_0778	wVul_0885
wVul_0091	wVul_0280	wVul_0450	wVul_0639	wVul_0709	wVul_0779	wVul_0886
wVul_0092	wVul_0281	wVul_0461	wVul_0647	wVul_0710	wVul_0780	wVul_0887
wVul_0094	wVul_0282	wVul_0477	wVul_0648	wVul_0711	wVul_0781	wVul_0888
wVul_0103	wVul_0283	wVul_0478	wVul_0649	wVul_0712	wVul_0782	wVul_0889
wVul_0104	wVul_0284	wVul_0479	wVul_0650	wVul_0713	wVul_0783	wVul_0890
wVul_0105	wVul_0285	wVul_0480	wVul_0651	wVul_0714	wVul_0784	wVul_0891
wVul_0120	wVul_0286	wVul_0481	wVul_0655	wVul_0715	wVul_0785	wVul_0892
wVul_0123	wVul_0287	wVul_0482	wVul_0656	wVul_0716	wVul_0786	wVul_0893
wVul_0124	wVul_0295	wVul_0483	wVul_0657	wVul_0717	wVul_0787	wVul_0894
wVul_0125	wVul_0296	wVul_0498	wVul_0658	wVul_0718	wVul_0788	wVul_0895
wVul_0128	wVul_0297	wVul_0499	wVul_0659	wVul_0719	wVul_0789	wVul_0896
wVul_0129	wVul_0298	wVul_0500	wVul_0660	wVul_0720	wVul_0790	wVul_0897
wVul_0130	wVul_0299	wVul_0505	wVul_0661	wVul_0721	wVul_0791	wVul_0898
wVul_0132	wVul_0300	wVul_0506	wVul_0662	wVul_0723	wVul_0792	wVul_0899
wVul_0133	wVul_0310	wVul_0507	wVul_0663	wVul_0724	wVul_0793	wVul_0900
wVul_0134	wVul_0311	wVul_0508	wVul_0668	wVul_0725	wVul_0794	wVul_0901
wVul_0135	wVul_0312	wVul_0511	wVul_0669	wVul_0726	wVul_0795	wVul_0902
wVul_0136	wVul_0313	wVul_0512	wVul_0670	wVul_0727	wVul_0796	wVul_0903
wVul_0137	wVul_0314	wVul_0513	wVul_0672	wVul_0728	wVul_0797	wVul_0904
wVul_0138	wVul_0315	wVul_0514	wVul_0673	wVul_0732	wVul_0798	wVul_0905
wVul_0139	wVul_0316	wVul_0515	wVul_0674	wVul_0734	wVul_0799	wVul_0906
wVul_0147	wVul_0317	wVul_0525	wVul_0675	wVul_0735	wVul_0800	wVul_0907
wVul_0148	wVul_0318	wVul_0526	wVul_0676	wVul_0739	wVul_0803	wVul_0908
wVul_0149	wVul_0321	wVul_0527	wVul_0677	wVul_0744	wVul_0821	wVul_0909
wVul_0150	wVul_0322	wVul_0528	wVul_0678	wVul_0745	wVul_0822	wVul_0910
wVul_0151	wVul_0323	wVul_0538	wVul_0679	wVul_0746	wVul_0823	wVul_0911
wVul_0152	wVul_0335	wVul_0539	wVul_0680	wVul_0747	wVul_0824	wVul_0912
wVul_0158	wVul_0337	wVul_0540	wVul_0681	wVul_0751	wVul_0825	wVul_0913
wVul_0159	wVul_0338	wVul_0541	wVul_0682	wVul_0752	wVul_0828	wVul_0914
wVul_0165	wVul_0339	wVul_0547	wVul_0683	wVul_0753	wVul_0829	wVul_0915
wVul_0209	wVul_0340	wVul_0548	wVul_0684	wVul_0754	wVul_0830	wVul_0916
wVul_0210	wVul_0341	wVul_0549	wVul_0685	wVul_0755	wVul_0831	wVul_0917
wVul_0211	wVul_0342	wVul_0555	wVul_0686	wVul_0756	wVul_0832	wVul_0918
wVul_0212	wVul_0343	wVul_0556	wVul_0687	wVul_0757	wVul_0833	wVul_0919
wVul_0920	wVul_1047	wVul_1149	wVul_1303	wVul_1425	wVul_1579	wVul_1635
wVul_0921	wVul_1048	wVul_1167	wVul_1304	wVul_1426	wVul_1580	wVul_1637
wVul_0922	wVul_1049	wVul_1168	wVul_1305	wVul_1427	wVul_1581	wVul_1638
wVul_0926	wVul_1050	wVul_1169	wVul_1306	wVul_1428	wVul_1582	wVul_1639
wVul_0927	wVul_1051	wVul_1170	wVul_1307	wVul_1455	wVul_1583	wVul_1640
wVul_0928	wVul_1052	wVul_1171	wVul_1308	wVul_1456	wVul_1584	wVul_1641
wVul_0929	wVul_1053	wVul_1172	wVul_1309	wVul_1457	wVul_1585	wVul_1643
wVul_0937	wVul_1054	wVul_1173	wVul_1310	wVul_1458	wVul_1586	wVul_1648
wVul_0938	wVul_1055	wVul_1174	wVul_1311	wVul_1459	wVul_1587	wVul_1649
wVul_0939	wVul_1056	wVul_1175	wVul_1312	wVul_1460	wVul_1588	wVul_1650
wVul_0940	wVul_1057	wVul_1176	wVul_1313	wVul_1461	wVul_1589	wVul_1662
wVul_0941	wVul_1065	wVul_1177	wVul_1314	wVul_1462	wVul_1590	wVul_1663
wVul_0942	wVul_1066	wVul_1180	wVul_1315	wVul_1463	wVul_1591	wVul_1664
wVul_0943	wVul_1067	wVul_1181	wVul_1316	wVul_1478	wVul_1592	wVul_1665
wVul_0953	wVul_1068	wVul_1182	wVul_1317	wVul_1479	wVul_1593	wVul_1669
wVul_0959	wVul_1069	wVul_1185	wVul_1318	wVul_1480	wVul_1594	wVul_1671
wVul_0966	wVul_1070	wVul_1186	wVul_1319	wVul_1481	wVul_1595	wVul_1677
wVul_0967	wVul_1072	wVul_1187	wVul_1320	wVul_1485	wVul_1596	wVul_1678
wVul_0968	wVul_1073	wVul_1188	wVul_1321	wVul_1490	wVul_1597	wVul_1679
wVul_0969	wVul_1074	wVul_1189	wVul_1322	wVul_1491	wVul_1598	wVul_1680
wVul_0970	wVul_1075	wVul_1190	wVul_1323	wVul_1492	wVul_1599	wVul_1681
wVul_0978	wVul_1078	wVul_1191	wVul_1326	wVul_1493	wVul_1600	wVul_1688
wVul_0981	wVul_1079	wVul_1218	wVul_1327	wVul_1494	wVul_1601	wVul_1689
wVul_0982	wVul_1080	wVul_1219	wVul_1328	wVul_1504	wVul_1602	wVul_1690
wVul_0983	wVul_1081	wVul_1220	wVul_1329	wVul_1505	wVul_1603	wVul_1691
wVul_0984	wVul_1082	wVul_1221	wVul_1330	wVul_1506	wVul_1604	wVul_1703
wVul_0985	wVul_1084	wVul_1223	wVul_1331	wVul_1509	wVul_1605	wVul_1711
wVul_0997	wVul_1085	wVul_1240	wVul_1332	wVul_1510	wVul_1606	wVul_1729
wVul_0998	wVul_1087	wVul_1241	wVul_1333	wVul_1528	wVul_1607	wVul_1730
wVul_1000	wVul_1088	wVul_1242	wVul_1337	wVul_1529	wVul_1608	wVul_1731
wVul_1001	wVul_1089	wVul_1243	wVul_1338	wVul_1530	wVul_1609	wVul_1734
wVul_1002	wVul_1090	wVul_1244	wVul_1339	wVul_1531	wVul_1610	wVul_1735
wVul_1005	wVul_1091	wVul_1265	wVul_1340	wVul_1532	wVul_1611	wVul_1736
wVul_1007	wVul_1092	wVul_1266	wVul_1341	wVul_1533	wVul_1612	wVul_1737
wVul_1008	wVul_1093	wVul_1267	wVul_1351	wVul_1534	wVul_1613	wVul_1738
wVul_1009	wVul_1094	wVul_1280	wVul_1370	wVul_1535	wVul_1614	wVul_1739
wVul_1010	wVul_1095	wVul_1281	wVul_1371	wVul_1536	wVul_1615	wVul_1740
wVul_1011	wVul_1096	wVul_1282	wVul_1372	wVul_1537	wVul_1616	wVul_1741
wVul_1012	wVul_1097	wVul_1283	wVul_1373	wVul_1538	wVul_1617	wVul_1742
wVul_1020	wVul_1098	wVul_1284	wVul_1384	wVul_1539	wVul_1618	wVul_1743
wVul_1031	wVul_1099	wVul_1285	wVul_1385	wVul_1547	wVul_1619	wVul_1744
wVul_1032	wVul_1100	wVul_1288	wVul_1386	wVul_1548	wVul_1620	wVul_1745
wVul_1033	wVul_1104	wVul_1289	wVul_1387	wVul_1549	wVul_1621	wVul_1746
wVul_1034	wVul_1105	wVul_1290	wVul_1388	wVul_1552	wVul_1622	wVul_1747
wVul_1035	wVul_1106	wVul_1291	wVul_1389	wVul_1553	wVul_1623	wVul_1748
wVul_1036	wVul_1107	wVul_1292	wVul_1390	wVul_1554	wVul_1624	wVul_1749
wVul_1037	wVul_1108	wVul_1293	wVul_1391	wVul_1555	wVul_1625	wVul_1750
wVul_1038	wVul_1109	wVul_1294	wVul_1392	wVul_1558	wVul_1626	wVul_1811
wVul_1039	wVul_1118	wVul_1295	wVul_1393	wVul_1559	wVul_1627	wVul_1812
wVul_1040	wVul_1128	wVul_1296	wVul_1395	wVul_1562	wVul_1628	wVul_1813
wVul_1041	wVul_1129	wVul_1297	wVul_1396	wVul_1563	wVul_1629	wVul_1814
wVul_1042	wVul_1131	wVul_1298	wVul_1397	wVul_1568	wVul_1630	wVul_1815
wVul_1043	wVul_1132	wVul_1299	wVul_1398	wVul_1569	wVul_1631	wVul_1816
wVul_1044	wVul_1133	wVul_1300	wVul_1399	wVul_1570	wVul_1632	wVul_1817
wVul_1045	wVul_1134	wVul_1301	wVul_1405	wVul_1577	wVul_1633	wVul_1818
wVul_1046	wVul_1135	wVul_1302	wVul_1407	wVul_1578	wVul_1634	wVul_1842
wVul_1843	wVul_1852	wVul_1871	wVul_1874	wVul_1879
wVul_1847	wVul_1853	wVul_1872	wVul_1877	wVul_1880
wVul_1851	wVul_1854	wVul_1873	wVul_1878	wVul_1881
Pseudogenes							Total	26
wVul_0066	wVul_0554	wVul_0867	wVul_1213	wVul_1527	wVul_1636	wVul_1831
wVul_0183	wVul_0619	wVul_0964	wVul_1214	wVul_1564	wVul_1653	wVul_1888
wVul_0199	wVul_0667	wVul_1160	wVul_1349	wVul_1565	wVul_1666
wVul_0248	wVul_0671	wVul_1071	wVul_1484	wVul_1566	wVul_1770
Small genes (<150nt)							Total	52
wVul_0005	wVul_0146	wVul_0492	wVul_0955	wVul_1264	wVul_1574	wVul_1829
wVul_0018	wVul_0162	wVul_0542	wVul_0999	wVul_1286	wVul_1647	wVul_1835
wVul_0032	wVul_0180	wVul_0563	wVul_1059	wVul_1350	wVul_1659	wVul_1882
wVul_0048	wVul_0208	wVul_0586	wVul_1102	wVul_1353	wVul_1713	wVul_1884
wVul_0069	wVul_0230	wVul_0666	wVul_1192	wVul_1446	wVul_1714
wVul_0121	wVul_0246	wVul_0742	wVul_1230	wVul_1447	wVul_1769
wVul_0140	wVul_0357	wVul_0749	wVul_1237	wVul_1487	wVul_1792
wVul_0144	wVul_0484	wVul_0949	wVul_1252	wVul_1520	wVul_1793
Smaller CDS of genes split in 2 CDS							Total	16
wVul_0265	wVul_0645	wVul_0989	wVul_1166	wVul_1376	wVul_1786
wVul_0324	wVul_0845	wVul_1022	wVul_1251	wVul_1503
wVul_0568	wVul_0858	wVul_1163	wVul_1276	wVul_1670
Genes from the core genome of Wolbachia strains from arthropods							Total	721
wVul_0006	wVul_0255	wVul_0446	wVul_0731	wVul_1110	wVul_1361	wVul_1702
wVul_0007	wVul_0256	wVul_0447	wVul_0737	wVul_1111	wVul_1362	wVul_1704
wVul_0016	wVul_0257	wVul_0448	wVul_0738	wVul_1112	wVul_1363	wVul_1705
wVul_0019	wVul_0258	wVul_0449	wVul_0740	wVul_1113	wVul_1364	wVul_1706
wVul_0022	wVul_0259	wVul_0452	wVul_0741	wVul_1114	wVul_1365	wVul_1707
wVul_0023	wVul_0262	wVul_0454	wVul_0748	wVul_1115	wVul_1366	wVul_1709
wVul_0028	wVul_0263	wVul_0455	wVul_0801	wVul_1116	wVul_1368	wVul_1710
wVul_0037	wVul_0266	wVul_0457	wVul_0805	wVul_1117	wVul_1369	wVul_1715
wVul_0038	wVul_0267	wVul_0458	wVul_0806	wVul_1119	wVul_1374	wVul_1716
wVul_0039	wVul_0268	wVul_0459	wVul_0807	wVul_1124	wVul_1375	wVul_1717
wVul_0040	wVul_0269	wVul_0462	wVul_0808	wVul_1126	wVul_1377	wVul_1718
wVul_0041	wVul_0270	wVul_0463	wVul_0809	wVul_1127	wVul_1378	wVul_1719
wVul_0042	wVul_0271	wVul_0465	wVul_0810	wVul_1130	wVul_1379	wVul_1720
wVul_0051	wVul_0272	wVul_0466	wVul_0812	wVul_1136	wVul_1380	wVul_1721
wVul_0052	wVul_0277	wVul_0467	wVul_0813	wVul_1137	wVul_1381	wVul_1722
wVul_0053	wVul_0290	wVul_0468	wVul_0814	wVul_1139	wVul_1382	wVul_1723
wVul_0054	wVul_0291	wVul_0469	wVul_0815	wVul_1140	wVul_1394	wVul_1724
wVul_0055	wVul_0292	wVul_0470	wVul_0816	wVul_1141	wVul_1400	wVul_1725
wVul_0056	wVul_0293	wVul_0471	wVul_0817	wVul_1142	wVul_1401	wVul_1726
wVul_0058	wVul_0294	wVul_0472	wVul_0818	wVul_1143	wVul_1402	wVul_1727
wVul_0059	wVul_0301	wVul_0473	wVul_0819	wVul_1144	wVul_1409	wVul_1728
wVul_0060	wVul_0302	wVul_0474	wVul_0820	wVul_1145	wVul_1410	wVul_1732
wVul_0061	wVul_0304	wVul_0475	wVul_0826	wVul_1146	wVul_1412	wVul_1755
wVul_0062	wVul_0305	wVul_0486	wVul_0836	wVul_1147	wVul_1413	wVul_1756
wVul_0063	wVul_0306	wVul_0487	wVul_0837	wVul_1148	wVul_1414	wVul_1757
wVul_0064	wVul_0307	wVul_0488	wVul_0838	wVul_1152	wVul_1415	wVul_1758
wVul_0065	wVul_0308	wVul_0490	wVul_0840	wVul_1153	wVul_1416	wVul_1759
wVul_0071	wVul_0309	wVul_0491	wVul_0841	wVul_1154	wVul_1418	wVul_1760
wVul_0072	wVul_0319	wVul_0494	wVul_0842	wVul_1155	wVul_1419	wVul_1761
wVul_0074	wVul_0326	wVul_0509	wVul_0843	wVul_1156	wVul_1420	wVul_1762
wVul_0075	wVul_0327	wVul_0510	wVul_0844	wVul_1157	wVul_1421	wVul_1763
wVul_0076	wVul_0328	wVul_0516	wVul_0846	wVul_1158	wVul_1422	wVul_1764
wVul_0080	wVul_0329	wVul_0517	wVul_0847	wVul_1159	wVul_1423	wVul_1766
wVul_0081	wVul_0330	wVul_0518	wVul_0848	wVul_1161	wVul_1424	wVul_1767
wVul_0086	wVul_0331	wVul_0519	wVul_0850	wVul_1162	wVul_1429	wVul_1772
wVul_0088	wVul_0332	wVul_0520	wVul_0851	wVul_1164	wVul_1430	wVul_1773
wVul_0090	wVul_0344	wVul_0521	wVul_0852	wVul_1165	wVul_1431	wVul_1774
wVul_0095	wVul_0345	wVul_0522	wVul_0853	wVul_1179	wVul_1432	wVul_1776
wVul_0097	wVul_0360	wVul_0523	wVul_0854	wVul_1193	wVul_1433	wVul_1777
wVul_0098	wVul_0371	wVul_0524	wVul_0860	wVul_1194	wVul_1434	wVul_1778
wVul_0099	wVul_0372	wVul_0529	wVul_0868	wVul_1195	wVul_1435	wVul_1779
wVul_0106	wVul_0373	wVul_0530	wVul_0869	wVul_1196	wVul_1436	wVul_1780
wVul_0108	wVul_0376	wVul_0531	wVul_0871	wVul_1197	wVul_1438	wVul_1781
wVul_0109	wVul_0377	wVul_0532	wVul_0872	wVul_1198	wVul_1439	wVul_1782
wVul_0110	wVul_0379	wVul_0534	wVul_0874	wVul_1199	wVul_1440	wVul_1783
wVul_0111	wVul_0380	wVul_0535	wVul_0923	wVul_1201	wVul_1441	wVul_1784
wVul_0113	wVul_0381	wVul_0536	wVul_0924	wVul_1202	wVul_1442	wVul_1785
wVul_0114	wVul_0382	wVul_0537	wVul_0925	wVul_1203	wVul_1443	wVul_1787
wVul_0115	wVul_0383	wVul_0543	wVul_0930	wVul_1204	wVul_1444	wVul_1788
wVul_0118	wVul_0384	wVul_0550	wVul_0931	wVul_1205	wVul_1448	wVul_1789
wVul_0126	wVul_0385	wVul_0551	wVul_0932	wVul_1207	wVul_1449	wVul_1790
wVul_0127	wVul_0386	wVul_0552	wVul_0934	wVul_1209	wVul_1450	wVul_1791
wVul_0153	wVul_0387	wVul_0565	wVul_0935	wVul_1210	wVul_1451	wVul_1794
wVul_0154	wVul_0388	wVul_0567	wVul_0936	wVul_1211	wVul_1452	wVul_1795
wVul_0155	wVul_0392	wVul_0569	wVul_0944	wVul_1212	wVul_1453	wVul_1796
wVul_0156	wVul_0393	wVul_0570	wVul_0946	wVul_1215	wVul_1465	wVul_1797
wVul_0157	wVul_0395	wVul_0571	wVul_0947	wVul_1216	wVul_1466	wVul_1798
wVul_0161	wVul_0396	wVul_0573	wVul_0948	wVul_1217	wVul_1468	wVul_1799
wVul_0164	wVul_0397	wVul_0574	wVul_0951	wVul_1222	wVul_1469	wVul_1800
wVul_0166	wVul_0398	wVul_0575	wVul_0952	wVul_1224	wVul_1470	wVul_1801
wVul_0167	wVul_0400	wVul_0576	wVul_0956	wVul_1225	wVul_1471	wVul_1802
wVul_0168	wVul_0401	wVul_0577	wVul_0957	wVul_1226	wVul_1472	wVul_1803
wVul_0170	wVul_0403	wVul_0578	wVul_0958	wVul_1231	wVul_1473	wVul_1804
wVul_0171	wVul_0404	wVul_0579	wVul_0960	wVul_1232	wVul_1474	wVul_1809
wVul_0172	wVul_0405	wVul_0580	wVul_0961	wVul_1233	wVul_1475	wVul_1810
wVul_0173	wVul_0406	wVul_0581	wVul_0965	wVul_1234	wVul_1476	wVul_1819
wVul_0176	wVul_0407	wVul_0582	wVul_0971	wVul_1235	wVul_1495	wVul_1820
wVul_0177	wVul_0408	wVul_0583	wVul_0972	wVul_1236	wVul_1496	wVul_1823
wVul_0178	wVul_0409	wVul_0584	wVul_0973	wVul_1238	wVul_1501	wVul_1824
wVul_0179	wVul_0410	wVul_0585	wVul_0975	wVul_1245	wVul_1502	wVul_1825
wVul_0181	wVul_0413	wVul_0591	wVul_0976	wVul_1246	wVul_1507	wVul_1826
wVul_0182	wVul_0414	wVul_0592	wVul_0977	wVul_1247	wVul_1511	wVul_1827
wVul_0185	wVul_0415	wVul_0594	wVul_0980	wVul_1248	wVul_1512	wVul_1828
wVul_0188	wVul_0416	wVul_0595	wVul_0986	wVul_1249	wVul_1513	wVul_1832
wVul_0189	wVul_0417	wVul_0599	wVul_0987	wVul_1250	wVul_1514	wVul_1836
wVul_0190	wVul_0418	wVul_0600	wVul_0988	wVul_1253	wVul_1515	wVul_1837
wVul_0191	wVul_0419	wVul_0601	wVul_0990	wVul_1255	wVul_1516	wVul_1838
wVul_0193	wVul_0420	wVul_0602	wVul_0991	wVul_1256	wVul_1517	wVul_1839
wVul_0195	wVul_0421	wVul_0603	wVul_0992	wVul_1257	wVul_1518	wVul_1840
wVul_0200	wVul_0422	wVul_0604	wVul_0993	wVul_1258	wVul_1519	wVul_1841
wVul_0201	wVul_0423	wVul_0605	wVul_0995	wVul_1260	wVul_1521	wVul_1844
wVul_0202	wVul_0424	wVul_0606	wVul_0996	wVul_1261	wVul_1523	wVul_1845
wVul_0203	wVul_0425	wVul_0607	wVul_1003	wVul_1262	wVul_1525	wVul_1846
wVul_0204	wVul_0426	wVul_0608	wVul_1013	wVul_1269	wVul_1526	wVul_1848
wVul_0205	wVul_0427	wVul_0610	wVul_1014	wVul_1270	wVul_1557	wVul_1849
wVul_0206	wVul_0428	wVul_0611	wVul_1015	wVul_1271	wVul_1667	wVul_1850
wVul_0220	wVul_0429	wVul_0616	wVul_1016	wVul_1272	wVul_1668	wVul_1855
wVul_0221	wVul_0430	wVul_0620	wVul_1017	wVul_1273	wVul_1672	wVul_1856
wVul_0222	wVul_0431	wVul_0622	wVul_1018	wVul_1274	wVul_1674	wVul_1857
wVul_0223	wVul_0432	wVul_0625	wVul_1019	wVul_1275	wVul_1676	wVul_1858
wVul_0224	wVul_0433	wVul_0627	wVul_1021	wVul_1277	wVul_1682	wVul_1859
wVul_0225	wVul_0434	wVul_0629	wVul_1023	wVul_1279	wVul_1683	wVul_1860
wVul_0226	wVul_0435	wVul_0630	wVul_1024	wVul_1324	wVul_1684	wVul_1861
wVul_0233	wVul_0436	wVul_0632	wVul_1025	wVul_1325	wVul_1685	wVul_1862
wVul_0238	wVul_0437	wVul_0633	wVul_1026	wVul_1334	wVul_1686	wVul_1863
wVul_0239	wVul_0438	wVul_0634	wVul_1027	wVul_1335	wVul_1687	wVul_1864
wVul_0241	wVul_0439	wVul_0640	wVul_1028	wVul_1336	wVul_1692	wVul_1865
wVul_0242	wVul_0440	wVul_0652	wVul_1029	wVul_1345	wVul_1694	wVul_1866
wVul_0243	wVul_0441	wVul_0653	wVul_1030	wVul_1346	wVul_1695	wVul_1867
wVul_0244	wVul_0442	wVul_0654	wVul_1061	wVul_1348	wVul_1697	wVul_1868
wVul_0245	wVul_0443	wVul_0664	wVul_1062	wVul_1354	wVul_1698	wVul_1869
wVul_0252	wVul_0444	wVul_0722	wVul_1063	wVul_1356	wVul_1699	wVul_1870
wVul_0253	wVul_0445	wVul_0729	wVul_1103	wVul_1359	wVul_1701	wVul_1875
Genes similar with homologs in wCon genome (100 % positives with Blastp)							Total	16
wVul_0073	wVul_0083	wVul_0561	wVul_1121	wVul_1357	wVul_1675
wVul_0077	wVul_0227	wVul_0811	wVul_1342	wVul_1417
wVul_0082	wVul_0460	wVul_0963	wVul_1343	wVul_1524
Genes with no specific PCR amplification							Total	49
wVul_0031	wVul_0361	wVul_0504	wVul_0643	wVul_0962	wVul_1344	wVul_1543
wVul_0049	wVul_0394	wVul_0564	wVul_0644	wVul_0974	wVul_1352	wVul_1658
wVul_0079	wVul_0453	wVul_0566	wVul_0646	wVul_1058	wVul_1403	wVul_1661
wVul_0169	wVul_0456	wVul_0624	wVul_0665	wVul_1076	wVul_1437	wVul_1673
wVul_0273	wVul_0489	wVul_0636	wVul_0750	wVul_1086	wVul_1464	wVul_1733
wVul_0333	wVul_0495	wVul_0641	wVul_0827	wVul_1122	wVul_1498	wVul_1807
wVul_0336	wVul_0501	wVul_0642	wVul_0945	wVul_1268	wVul_1542	wVul_1830
Genes without expression from stages 3 to 6							Total	77
wVul_0035	wVul_0122	wVul_0192	wVul_0352	wVul_0733	wVul_1404	wVul_1551
wVul_0036	wVul_0131	wVul_0194	wVul_0353	wVul_0743	wVul_1406	wVul_1560
wVul_0045	wVul_0142	wVul_0207	wVul_0354	wVul_0802	wVul_1411	wVul_1561
wVul_0046	wVul_0143	wVul_0237	wVul_0355	wVul_0804	wVul_1477	wVul_1567
wVul_0050	wVul_0145	wVul_0240	wVul_0451	wVul_0849	wVul_1482	wVul_1642
wVul_0057	wVul_0160	wVul_0249	wVul_0546	wVul_1077	wVul_1483	wVul_1754
wVul_0100	wVul_0163	wVul_0250	wVul_0553	wVul_1151	wVul_1489	wVul_1768
wVul_0107	wVul_0174	wVul_0251	wVul_0562	wVul_1184	wVul_1541	wVul_1771
wVul_0112	wVul_0175	wVul_0254	wVul_0593	wVul_1229	wVul_1545	wVul_1883
wVul_0116	wVul_0186	wVul_0274	wVul_0623	wVul_1259	wVul_1546	wVul_1885
wVul_0117	wVul_0187	wVul_0289	wVul_0730	wVul_1278	wVul_1550	wVul_1886
Genes with constant expression during native host Armadillidium vulgare development							Total	104
wVul_0017	wVul_0247	wVul_0544	wVul_1060	wVul_1287	wVul_1544	wVul_1693
wVul_0027	wVul_0325	wVul_0545	wVul_1064	wVul_1347	wVul_1556	wVul_1700
wVul_0029	wVul_0334	wVul_0572	wVul_1083	wVul_1358	wVul_1571	wVul_1708
wVul_0030	wVul_0356	wVul_0621	wVul_1101	wVul_1367	wVul_1572	wVul_1751
wVul_0033	wVul_0374	wVul_0631	wVul_1120	wVul_1383	wVul_1573	wVul_1752
wVul_0047	wVul_0378	wVul_0736	wVul_1123	wVul_1445	wVul_1575	wVul_1753
wVul_0068	wVul_0399	wVul_0839	wVul_1125	wVul_1467	wVul_1576	wVul_1765
wVul_0078	wVul_0402	wVul_0855	wVul_1150	wVul_1486	wVul_1644	wVul_1805
wVul_0087	wVul_0476	wVul_0859	wVul_1178	wVul_1488	wVul_1645	wVul_1806
wVul_0089	wVul_0485	wVul_0933	wVul_1183	wVul_1497	wVul_1651	wVul_1808
wVul_0093	wVul_0496	wVul_0954	wVul_1200	wVul_1499	wVul_1652	wVul_1822
wVul_0096	wVul_0497	wVul_0979	wVul_1206	wVul_1500	wVul_1654	wVul_1833
wVul_0101	wVul_0502	wVul_0994	wVul_1208	wVul_1508	wVul_1655	wVul_1876
wVul_0119	wVul_0503	wVul_1004	wVul_1239	wVul_1522	wVul_1656	wVul_1887
wVul_0141	wVul_0533	wVul_1006	wVul_1263	wVul_1540	wVul_1657
Genes over or under regulated in the host A. vulgare							Total	35
genes in red are present in the f element
Genes with constant expression during heterologous host C. convexus development							SubTotal	6
wVul_0085	wVul_0184	wVul_1227	wVul_1254	wVul_1696	wVul_1834
Genes without any correlation between A. vulgare and C. convexus development							SubTotal	26
wVul_0067	wVul_0197	wVul_0320	wVul_0493	wVul_0881	wVul_1355	wVul_1712
wVul_0070	wVul_0198	wVul_0359	wVul_0609	wVul_0950	wVul_1454	wVul_1775
wVul_0102	wVul_0288	wVul_0375	wVul_0626	wVul_1138	wVul_1646
wVul_0196	wVul_0303	wVul_0464	wVul_0873	wVul_1228	wVul_1660
Genes with perfect correlation between A. vulgare and C. convexus development							SubTotal	1
wVul_1360
Genes with one-stage shift correlation between A. vulgare and C. convexus development							SubTotal	2
wVul_1408	wVul_1821

## Sheet: Table_S4
Table S4 : Functional annotation of 35 candidate genes
Gene name	Genome annotation	Aa Length	Database	Domain accession	Hit Name	CD length	E-value	query start	query end
wVul_0067	Hypothetical protein	813	cdd	COG1196	Smc	1163	6,79E-017	360	729
			cdd	TIGR02168	SMC_prok_B	1179	5,60E-016	299	725
			cdd	COG1196	Smc	1163	1,51E-009	433	753
			cdd	TIGR02169	SMC_prok_A	1164	1,72E-007	442	739
			cdd / PRK	PRK02224	PRK02224	880	1,72E-011	281	734
			PFAM	pfam05622	HOOK	713	4,16E-012	320	746
			kog	KOG0161	KOG0161	1930	3,23E-021	326	737
wVul_0070	Hypothetical protein	83
wVul_0085	Hypothetical protein	704	kog	KOG0161	KOG0161	1930	1,03E-012	167	544
			cdd	TIGR02168	SMC_prok_B	1179	1,46E-012	203	457
			cdd	COG1196	SMC	1163	2,36E-011	168	505
			cdd/PRK	PRK03918	PRK03918	880	3,60E-008	171	403
			cdd/PFAM	pfam09731	Mitofilin	493	1,48E-007	162	435
wVul_0102	Hypothetical protein	253
wVul_0184	Hypothetical protein	257
wVul_0196	Hypothetical protein	93
wVul_0197	Hypothetical protein	205
wVul_0198	Hypothetical protein	86
wVul_0288	Hypothetical protein	335
wVul_0303	Ankyrin repeat domain protein	106	Superfamily		Ankyrin repeat		7,46E-006	29	100
wVul_0320	Hypothetical protein	216
wVul_0359	Surface protein B	277	Superfamily		OMPA-like		3,14E-016	23	40
					OMPA-like		3,14E-016	80	219
					OMPA-like		3,14E-016	257	273
			SP		Signal Peptide			21	22
wVul_0375	Hypothetical protein	771	cdd/TIGR	TIGR02168	SMC_prok_B	1179	1,10E-015	347	626
			cdd/Cog	COG1196	Smc	1163	1,56E-014	327	680
			cdd/PFAM	pfam13514	AAA_27	1112	3,26E-011	281	715
			cdd/PKR	PRK03918	PRK03918	880	1,22E-010	293	686
			cdd/Smart	smart00787	Spc7	312	1,47E-005	331	484
			kog	KOG0161	KOG0161	1930	1,63E-020	279	694
wVul_0464	Hypothetical protein	364
wVul_0493	Leucine-rich repeat protein	246	cdd	cd00116	LRR_RI	319	1,84E-013	56	181
			cdd/PRK	PLN03150	PLN03150	623	2,67E-005	51	128
			Superfamily		RNI-like		2,75E-036	22	230
			kog	KOG4308	KOG4308	478	1,73E-010	50	216
wVul_0609	Hypothetical protein	459
wVul_0626	Hypothetical protein	149
wVul_0873	Putative lipase	430	cdd	cd00519	Lipase_ 3	229	3,72E-031	81	346
			cdd/PFAM	pfam01764	Lipase_ 3	139	2,05E-020	180	317
			cdd/PKR	PLN02802	PLN02802	509	5,80E-007	246	328
			cdd/PKR	PLN03037	PLN03037	525	1,68E-007	245	330
			Superfamily		alpha/beta-Hydrolases		8,53E-029	142	329
			kog	KOG4569	KOG4569	336	1,21E-020	170	362
wVul_0881	Tetratricopeptide repeat (TPR) protein	612	cdd	pfam13424	TPR_ 12	78	3,49E-005	431	489
			Superfamily		TPR-like		1,29E-006	431	503
wVul_0950	Hypothetical protein	69
wVul_1138	Hypothetical protein	123
wVul_1227	Hypothetical protein	485
wVul_1228	Hypothetical protein	59
wVul_1254	Hypothetical protein	157
wVul_1355	Hypothetical protein	340
wVul_1360	Hypothetical protein	484	cdd/PFAM	pfam04156	IncA	186	2,55E-005	16	198
			cdd/COG	COG4372	COG4372	499	7,90E-007	75	300
			cdd/PKR	PTZ00121	PTZ00121	2084	1,91E-066	84	236
wVul_1408	Ankyrin repeat domain protein	180	cdd	cd00204	ANK	126	8,72E-046	27	152
			cdd/PFAM	pfam00023	Ank	33	7,66E-009	98	130
			cdd/Smart	smart00248	Ank	30	3,96E-006	98	127
			cdd/PFAM	pfam12796	Ank _ 2	91	2,69E-029	37	129
			cdd/PKR	PHA03100	PHA03100	422	6,32E-029	16	169
			cdd/COG	COG0666	ANKYR	235	1,10E-022	1	172
			cdd/PFAM	pfam13637	Ank- 4	54	4,68E-010	99	152
			cdd/TIGR	TIGR00870	trp	743	7,29E-007	23	141
			PFAM	pfam00023	Ank	33	1,91E-008	65	97
			PFAM	pfam00023	Ank	33	9,63E-009	32	64
			SMART	smart00248	Ank	30	6,88E-006	32	61
			SMART	smart00248	Ank	30	1,03E-005	65	94
			Superfamily		Ankryin Repeat		1,20E-046	22	152
			kog	KOG4412	KOG4412	226	2,35E-032	17	130
wVul_1454	Succinyl-diaminopimelate desuccinylase	398	cdd	cd03891	M20-DapE_proteobac	366	0,00E+000	6	371
			cdd/PRK	PRK08596	PRK08596	421	5,76E-019	1	113
			cdd/PFAM	pfam07687	M20_dimer	107	1,00E-020	177	285
			cdd/COG	COG4187	RocB	553	4,30E-009	50	199
			cdd/PRK	PRK13009	PRK13009	375	0,00E+000	2	375
			cdd/TIGR	TIGR01246	dapE_proteo	370	1,86E-055	7	373
			cdd/COG	COG0624	ArgE	409	7,11E-099	1	374
			cdd/PFAM	pfam01546	Peptidase_M20	309	1,32E-060	64	373
			Superfamily		Bacterial dinuclear zinc exopeptidases		5,71E-006	5	180
			Superfamily		Bacterial dinuclear zinc exopeptidases		5,71E-006	294	374
			Superfamily		Bacterial exopeptidase dimerisation domain		9,12E-024	181	288
			kog	KOG2275	KOG2275	420	8,41E-029	4	373
wVul_1646	Hypothetical protein	1761	cdd/PRK	PRK09169	PRK09169	2316	1,17E-074	435	1135
wVul_1660	Hypothetical protein	180
wVul_1696	Hypothetical protein	861
wVul_1712	Hypothetical protein	349
wVul_1775	Ankyrin repeat domain protein	1167	cdd/PFAM	pfam13485	Peptidase_MA_ 2	128	2,02E-009	393	497
			cdd/PFAM/SMART	cd00204	ANK	126	4,52E-037	646	782
			cdd/PFAM	cd00204	ANK	126	3,69E-035	789	911
			cdd/PFAM/SMART	cd00204	ANK	126	4,32E-040	858	965
			cdd	PTZ00341	PTZ00341	1136	2,69E-005	539	652
			cdd/PFAM	pfam00023	Ank	33	9,89E-010	685	717
			cdd/PFAM	pfam00023	Ank	33	4,95E-005	825	854
			cdd/PFAM	pfam00023	Ank	33	3,79E-009	923	955
			cdd/SMART	smart00248	Ank	30	5,51E-007	728	757
			cdd/SMART	smart00248	Ank	30	3,44E-006	923	952
			cdd/PFAM	pfam13637	Ank _ 4	54	9,52E-010	655	706
			cdd/PFAM	pfam12796	Ank _ 2	91	3,22E-027	690	791
			cdd/PFAM	pfam12796	Ank _ 2	91	4,11E-030	862	954
			cdd/PFAM	pfam12796	Ank _ 2	91	1,90E-024	766	854
			cdd	PHA03095	PHA03095	471	5,72E-039	665	972
			cdd/COG	COG0666	ANKYR	235	3,30E-018	582	785
			cdd/COG	COG0666	ANKYR	235	2,10E-019	795	962
			cdd/PRK	PHA02875	PHA02875	413	1,08E-017	657	859
			cdd	PLN03192	PLN03192	823	5,18E-005	649	712
			cdd	pfam13637	Ank _ 4	54	7,78E-011	826	878
			cdd/TIGR	TIGR00870	trp	743	2,56E-009	754	899
			cdd	TIGR00870	trp	743	2,85E-007	827	961
			Superfamily		Ankryin Repeat		7,05E-006	652	965
			kog	KOG4177	KOG4177	1143	6,82E-050	653	955
			kog	KOG0515	KOG0515	752	1,21E-008	539	753
wVul_1821	Hypothetical protein	152
wVul_1834	Hypothetical protein	261

## Sheet: Table_S5
Table S5 : Blast output of wVulC candidate genes on f element
query	hit	ID	length	smt	smt	start	end	start	end	evalue	score
wVul_0067	lcl|LYUU01002088.1_prot_OJH33248.1_2604	99,88	813	1	0	1	813	1	813	0	1632
wVul_0067	lcl|LYUU01002088.1_prot_OJH32626.1_1982	99,88	813	1	0	1	813	1	813	0	1632
wVul_0067	lcl|LYUU01002088.1_prot_OJH32069.1_1425	99,88	813	1	0	1	813	1	813	0	1632
wVul_0067	lcl|LYUU01002088.1_prot_OJH31660.1_1016	99,88	813	1	0	1	813	1	813	0	1632
wVul_0070	lcl|LYUU01002091.1_prot_OJH30413.1_6	100	83	0	0	1	83	1	83	4E-54	162
wVul_0070	lcl|LYUU01002088.1_prot_OJH33246.1_2602	100	83	0	0	1	83	1	83	4E-54	162
wVul_0070	lcl|LYUU01002088.1_prot_OJH32624.1_1980	100	83	0	0	1	83	1	83	4E-54	162
wVul_0070	lcl|LYUU01002088.1_prot_OJH32067.1_1423	100	83	0	0	1	83	1	83	4E-54	162
wVul_0070	lcl|LYUU01002088.1_prot_OJH31658.1_1014	100	83	0	0	1	83	1	83	4E-54	162
wVul_0085	lcl|LYUU01002088.1_prot_OJH33232.1_2588	100	704	0	0	1	704	1	704	0	1400
wVul_0085	lcl|LYUU01002088.1_prot_OJH32610.1_1966	100	704	0	0	1	704	1	704	0	1400
wVul_0085	lcl|LYUU01002088.1_prot_OJH32053.1_1409	100	704	0	0	1	704	1	704	0	1400
wVul_0085	lcl|LYUU01002088.1_prot_OJH31644.1_1000	100	704	0	0	1	704	1	704	0	1400
wVul_0102	lcl|LYUU01002088.1_prot_OJH33215.1_2571	100	253	0	0	1	253	3	255	0	504
wVul_0102	lcl|LYUU01002088.1_prot_OJH32593.1_1949	100	253	0	0	1	253	3	255	0	504
wVul_0102	lcl|LYUU01002088.1_prot_OJH32036.1_1392	100	253	0	0	1	253	3	255	0	504
wVul_0102	lcl|LYUU01002088.1_prot_OJH31627.1_983	100	253	0	0	1	253	3	255	0	504
wVul_0184	lcl|LYUU01002088.1_prot_OJH32517.1_1873	100	257	0	0	1	257	1	257	0	516
wVul_0184	lcl|LYUU01002088.1_prot_OJH31173.1_529	100	257	0	0	1	257	1	257	0	516
wVul_0196	lcl|LYUU01002088.1_prot_OJH32506.1_1862	100	93	0	0	1	93	196	288	1E-63	194
wVul_0196	lcl|LYUU01002088.1_prot_OJH31184.1_540	100	93	0	0	1	93	196	288	1E-63	194
wVul_0197	lcl|LYUU01002088.1_prot_OJH32506.1_1862	100	193	0	0	11	203	1	193	4E-141	396
wVul_0197	lcl|LYUU01002088.1_prot_OJH31184.1_540	100	193	0	0	11	203	1	193	4E-141	396
wVul_0198	lcl|LYUU01002088.1_prot_OJH32505.1_1861	95,35	86	0	1	1	86	1	82	3E-53	160
wVul_0198	lcl|LYUU01002088.1_prot_OJH31185.1_541	95,35	86	0	1	1	86	1	82	3E-53	160
wVul_0288	lcl|LYUU01002088.1_prot_OJH32424.1_1780	100	335	0	0	1	335	1	335	0	682
wVul_0288	lcl|LYUU01002088.1_prot_OJH31265.1_621	100	335	0	0	1	335	1	335	0	682
wVul_0303	lcl|LYUU01002088.1_prot_OJH32411.1_1767	100	106	0	0	1	106	1	106	6E-75	217
wVul_0303	lcl|LYUU01002088.1_prot_OJH31278.1_634	100	106	0	0	1	106	1	106	6E-75	217
wVul_0320	lcl|LYUU01002089.1_prot_OJH30559.1_24	100	203	0	0	14	216	1	203	2E-150	417
wVul_0320	lcl|LYUU01002088.1_prot_OJH32334.1_1690	100	203	0	0	14	216	1	203	2E-150	417
wVul_0320	lcl|LYUU01002088.1_prot_OJH31355.1_711	100	203	0	0	14	216	1	203	2E-150	417
wVul_0320	lcl|LYUU01002088.1_prot_OJH30924.1_280	100	203	0	0	14	216	1	203	2E-150	417
wVul_0359	lcl|LYUU01002088.1_prot_OJH31913.1_1269	100	277	0	0	1	277	1	277	0	568
wVul_0359	lcl|LYUU01002088.1_prot_OJH30752.1_108	100	277	0	0	1	277	1	277	0	568
wVul_0375	lcl|LYUU01002088.1_prot_OJH31903.1_1259	100	771	0	0	1	771	1	771	0	1534
wVul_0375	lcl|LYUU01002088.1_prot_OJH30762.1_118	100	771	0	0	1	771	1	771	0	1534
wVul_0464	lcl|LYUU01002088.1_prot_OJH31821.1_1177	100	364	0	0	1	364	1	364	0	738
wVul_0464	lcl|LYUU01002088.1_prot_OJH30844.1_200	100	364	0	0	1	364	1	364	0	738
wVul_0493	lcl|LYUU01002089.1_prot_OJH30547.1_12	100	246	0	0	1	246	1	246	1E-177	489
wVul_0493	lcl|LYUU01002088.1_prot_OJH30870.1_226	100	246	0	0	1	246	1	246	1E-177	489
wVul_0873	lcl|LYUU01002088.1_prot_OJH32876.1_2232	100	430	0	0	1	430	1	430	0	895
wVul_0881	lcl|LYUU01002088.1_prot_OJH32882.1_2238	100	612	0	0	1	612	1192	1803	0	1232
wVul_0950	lcl|LYUU01002088.1_prot_OJH33363.1_2719	98,55	69	1	0	1	69	1	69	3E-45	139
wVul_0950	lcl|LYUU01002088.1_prot_OJH32741.1_2097	98,55	69	1	0	1	69	1	69	3E-45	139
wVul_0950	lcl|LYUU01002088.1_prot_OJH31741.1_1097	98,55	69	1	0	1	69	1	69	3E-45	139
wVul_1138	lcl|LYUU01002088.1_prot_OJH32991.1_2347	100	123	0	0	1	123	1	123	2E-88	253
wVul_1138	lcl|LYUU01002088.1_prot_OJH32212.1_1568	100	123	0	0	1	123	1	123	2E-88	253
wVul_1138	lcl|LYUU01002088.1_prot_OJH31566.1_922	100	123	0	0	1	123	1	123	2E-88	253
wVul_1227	lcl|LYUU01002088.1_prot_OJH31021.1_377	99,18	486	3	1	1	485	1	486	0	981
wVul_1228	lcl|LYUU01002088.1_prot_OJH31022.1_378	100	59	0	0	1	59	1	59	1E-37	119
wVul_1254	lcl|LYUU01002088.1_prot_OJH31099.1_455	100	147	0	0	11	157	1	147	2E-104	296
wVul_1355	lcl|LYUU01002089.1_prot_OJH30614.1_79	100	340	0	0	1	340	1	340	0	695
wVul_1355	lcl|LYUU01002088.1_prot_OJH30953.1_309	100	340	0	0	1	340	1	340	0	695
wVul_1712	lcl|LYUU01002089.1_prot_OJH30622.1_87	98,85	348	4	0	1	348	1	348	0	681
wVul_1775	lcl|LYUU01002088.1_prot_OJH33083.1_2439	99,73	1110	3	0	1	1110	1	1110	0	2275
wVul_1775	lcl|LYUU01002088.1_prot_OJH31068.1_424	99,73	1110	3	0	1	1110	1	1110	0	2275
wVul_1775	lcl|LYUU01002088.1_prot_OJH33084.1_2440	100	55	0	0	1113	1167	1	55	1E-31	117
wVul_1775	lcl|LYUU01002088.1_prot_OJH31067.1_423	100	55	0	0	1113	1167	1	55	1E-31	117
wVul_1821	lcl|LYUU01002088.1_prot_OJH33124.1_2480	99,34	152	1	0	1	152	1	152	2E-111	313
wVul_1834	lcl|LYUU01002088.1_prot_OJH33138.1_2494	100	261	0	0	1	261	1	261	0	514
wVul_1834	lcl|LYUU01002088.1_prot_OJH31000.1_356	100	261	0	0	1	261	1	261	0	514
