# Supplementary material for: Investigating the Molecular Genetic Basis of Cytoplasmic Sex Determination Caused by Wolbachia Endosymbionts in Terrestrial Isopods
Source: Genes (Basel). 2018 Jun 8;9(6):290. doi: 10.3390/genes9060290 (PMC6026926; doi:10.3390/genes9060290)
Supplement: Supplementary file 1 [file genes-09-00290-s001.zip › Supplementary file 1/programmes/extractseq.pl]

#!/usr/bin/perl	-W


use strict;

use lib '/media/datadisk/Myriam/Boulot/Bioinfo/Perl/fonctions';
use fasta;

print "\n\n";
print "##########################\n";
print "###EXTRACTION SEQUENCES###\n";
print "##########################\n\n";

my @names = getFileData($ARGV[0]);
my %seq = extractSequenceFasta(getFileData($ARGV[1]));

#open(FILE,">nohits.seq");
open(FILE,">candidates.faa");
my $i = 0;
my $logique = 0;
foreach my $name (@names)
{
	if (($name) = ($name =~ /(wVul_\w\w\w\w)/))
	{
		#chop $name;
	#	$name =~ s/\s//g;
	
	
		while (my $key = each %seq)
		{
			if ($key =~ /$name/)
			{
#				if($ARGV[2])
#				{
#					(my$begin,my$end) = ($name =~ /_([^_]*):([^_]*)_/);
#					print "$genename\t$begin\t$end\n";
#				}
#				else
#				{
					print "MIS : $name\n";
					print FILE ">$key\n",$seq{$key},"\n";
					$i++;
					$logique = 1;
	#				last;
#				}
			}
		}
		if ($logique == 0)
		{
			print "NON MIS :$name \n";
			
		}
		else
		{
			$logique = 0;
		}
	}
}

close(FILE);

print "Nombre de gènes : $i\n";
print "###DONE###\n\n";

exit;
